# Supplementary material for: Green innovation efficiency and multiple paths of urban sustainable development in China: multi-configuration analysis based on urban innovation ecosystem
Source: Sci Rep. 2023 Aug 10;13:12975. doi: 10.1038/s41598-023-40084-x (PMC10415383; doi:10.1038/s41598-023-40084-x)
Supplement: Supplementary file 1 — Supplementary Information. [file 41598_2023_40084_MOESM1_ESM.zip]

Archive with 2 entries (2 files):
- Supplementary material/Input-output raw data.xlsx
- Supplementary material/Raw data for the 6 antecedent condition variables.xlsx
