# Supplementary material for: Green innovation efficiency and multiple paths of urban sustainable development in China: multi-configuration analysis based on urban innovation ecosystem
Source: Sci Rep. 2023 Aug 10;13:12975. doi: 10.1038/s41598-023-40084-x (PMC10415383; doi:10.1038/s41598-023-40084-x)
Supplement: Supplementary file 1 — Supplementary Information. [file 41598_2023_40084_MOESM1_ESM.zip › Supplementary material/Input-output raw data.xlsx]

## Sheet: Original data
city	X1	X2	X3	Y1	Y2	Y3	Y4	2019 Gross Regional Product (Pickup Billion)	Total industrial wastewater discharge (million tons)	Industrial sulfur dioxide emissions (million tons)	Industrial nitrogen oxide emissions (million tons)	Industrial smoke (dust) emissions (million tons)	Carbon dioxide emissions (million tons)	Number of patents granted (pieces)	Number of patent applications (pieces)	Number of patent applications granted (pieces)
Shijiazhuang	3.25709e+08	2543625	5469998	994	52859	13.285	0.718724	581	6953	2.0326	3.3845	2.6696	4653.78	13847	23413	37260
Tangshan	2.73362e+08	1549910	8615362	408	86667	12.2021	0.249926	689	9676	7.6959	11.8489	21.3693	6611.24	7102	12017	19119
Qinhuangdao	5.12658e+07	714364	1504480	312	51334	19.8964	0.860864	161.2	2269	1.4269	3.7279	1.7063	1382.34	3178	5725	8903
Nanjing	3.45595e+08	6902767	6215300	8728	165681	108.886	0.73331	1403.1	13021	0.9969	2.6108	3.1287	3998.39	55004	103024	158028
Wuxi	2.88088e+08	3994987	7508200	2289	180044	29.6412	0.597588	1185.2	19840	2.8198	4.2437	3.6204	4680.32	38335	67133	105468
Xuzhou	2.44629e+08	2.51648e+06	3711300	1996	81138	19.0276	0.837264	715.1	3248	2.4104	0.0211	3.8522	2310.01	12603	33655	46258
Changzhou	2.10187e+08	3076686	5058500	1712	156390	25.1985	0.709397	740.1	11807	1.9656	4.1075	3.958	3316.9	24858	47849	72707
Suzhou	3.60323e+08	8275994	15444800	5272	179174	20.7939	0.252035	1923.6	36586	5.0393	7.7497	3.5107	9362.83	81145	162984	244129
Nantong	2.55174e+08	3271032	4515500	1284	128294	14.8552	0.812297	938.3	13653	0.6224	1.2263	0.5397	2752.13	19637	36713	56350
Lianyungang	1.24257e+08	1.18973e+06	1836700	228	69523	51.0951	0.917634	313.9	3484	0.6348	1.3257	0.969	1170.47	5012	8234	13246
Yancheng	1.99862e+08	1.9885e+06	3276900	1030	79149	11.0294	0.873361	570.2	7345	0.367	1.45045	1.1821	1985.65	15713	25912	41625
Yangzhou	1.71991e+08	2.16767e+06	2594037	1028	128856	19.49	0.868954	585	7066	0.9714	1.7566	0.8708	1591.03	18736	33786	52522
Zhenjiang	1.25398e+08	1627972	2643900	1161	128981	28.0443	0.900587	412.7	5052	0.6058	1.0274	0.4447	1712.26	12639	23890	36529
Taizhou	1.64168e+08	2124019	2960000	679	110731	13.4272	0.891131	513.3	4638	0.775	1.2985	0.4914	1839.76	14905	25215	40120
Hangzhou	3.30792e+08	6.77094e+06	8167003	7813	152465	40.7337	0.679104	1537.3	20346	0.8177	2.1088	1.2022	5141.98	61568	113562	175130
Ningbo	2.75033e+08	5.55037e+06	8079226	1872	143157	17.0658	0.683727	1198.5	15623	1.3458	2.8709	1.8374	5028.47	47220	70304	117524
Jiaxing	1.61595e+08	2.1675e+06	5380258	1231	112751	11.2184	0.739116	537	18871	1.1988	1.6177	1.2841	3257.52	27771	39248	67019
Huzhou	9.12066e+07	1.9161e+06	2950204	854	102593	16.3601	0.82903	312.2	7786	1.5298	2.7156	1.1223	1802.47	16419	23359	39778
Shaoxing	1.60287e+08	2.46932e+06	4623663	1077	114561	17.6635	0.7165	578.1	26852	0.7262	1.4217	0.6513	2964.71	26934	36072	63006
Jinhua	1.12762e+08	3741668	3946681	967	81224	6.18868	0.852739	456	7320	0.8489	1.2446	1.1776	2370.18	27237	43254	70491
Fuzhou	2.88303e+08	3.73708e+06	5173240	1601	120879	16.4526	0.699612	939.2	6254.67	3.5854	3.1947	6.8907	3122.3	19262	29487	48749
Xiamen	1.23017e+08	4.02204e+06	2829763	1323	142739	54.3776	0.804982	599.5	24038.5	0.0829	0.2764	0.0639	1778.25	23013	34626	57639
Quanzhou	1.97506e+08	3197692	5152525	832	114067	10.9783	0.742546	994.7	11217.4	1.3985	4.2514	2.5063	3098.78	32596	49492	82088
Longyan	1.09609e+08	694878	1376416	175	101476	11.2348	0.88988	267.9	6702.71	0.7675	1.6257	2.3686	820.695	4248	8614	12862
Jinan	2.28358e+08	4099297	4143022	2995	106416	29.5969	0.797927	944.3	5861	1.04875	2.3318	2.02961	3686.31	25158	46563	71721
Qingdao	4.10022e+08	4.07991e+06	4578992	3059	124282	42.9946	0.835211	1174.1	5780	0.3512	1.1007	0.4745	4000.63	38737	21609	60346
Dongying	1.40622e+08	584928	3084894	264	134022	44.318	0.832111	291.6	8150	1.2111	1.9666	0.3339	2447.59	3993	7363	11356
Yantai	3.03984e+08	1.99708e+06	5531898	618	107343	17.5974	0.770349	765.3	7609	1.3462	2.2893	1.0801	4245.6	8681	15924	24605
Weifang	2.57108e+08	1540483	5805592	842	60760	11.9435	0.606006	568.9	18411	3.88421	3.8728	1.98265	4326.68	15677	25651	41328
Jining	1.73878e+08	1.27566e+06	3296156	324	52331	11.2303	0.772687	437	12279	1.8743	2.2941	0.8406	2726.39	8719	14329	23048
Guangzhou	3.43076e+08	8264759	10055838	8907	156427	80.668	0.731995	2362.9	14019	0.391	1.6001	1.0638	5352.23	104813	177223	282036
Shenzhen	2.63864e+08	1.16283e+07	9839910	12615	203489	57.1264	0.787263	2692.7	7563.2	0.08775	0.4845	0.0390223	5901.24	166609	261502	428111
Foshan	2.0681e+08	3157008	7026511	1776	133850	7.55985	0.718138	1075.1	15780	0.9838	2.8794	1.4367	4223.25	58747	81011	139758
Dongguan	1.0678e+08	8864161	8507151	1664	112507	86.8809	0.698864	948.2	21275	0.8477	2.1679	0.6832	4328.86	60419	83217	143636
Haikou	5.19689e+07	1.40597e+06	860509	376	72218	30.6195	0.994743	167.2	897	0.0075	0.0239	0.0079	479.213	3017	6451	9468
Taiyuan	8.9562e+07	2.05149e+06	2879514	913	90698	26.3544	0.864778	402.9	4249.91	0.61138	1.70716	0.7464	2728.31	7504	14164	21668
Hefei	3.14199e+08	3.42646e+06	3754592	4345	115623	24.2643	0.861925	940.9	5442.53	0.82667	1.19248	1.03389	2543.21	30245	61205	91450
Wuhu	1.50046e+08	1153841	2027286	879	96154	20.0794	0.85198	361.8	3190.3	1.2336	3.9931	2.7597	1276.61	9975	17455	27430
Maanshan	1.02777e+08	720086	2105572	770	89867	26.2643	0.795745	211.1	9690.04	1.28996	3.3775	5.7197	1305.77	5167	10610	15777
Nanchang	2.28788e+08	2.58635e+06	2471959	1052	100415	22.3045	0.906266	559.6	3990	0.6032	0.9449	1.5534	1515.31	13057	21684	34741
Jingdezhen	4.12717e+07	427390	603417	35	55228	31.1064	0.961033	92.6	1990	0.5004	0.98	0.4649	403.351	2283	3088	5371
Pingxiang	6.06706e+07	628462	766059	127	48007	14.1004	0.94121	93	403	0.9982	1.4489	1.5337	506.443	1964	2852	4816
Zhengzhou	3.60115e+08	4.11763e+06	4856500	2338	113139	22.4062	0.822136	1159	7234	1.1336	1.5065	0.9928	3115.36	33679	59620	93299
Luoyang	2.16854e+08	1.72506e+06	4422312	372	72912	11.765	0.855242	503.5	4765	0.9475	1.288	0.8892	2805.39	8760	13624	22384
Nanyang	1.78042e+08	1567482	2429827	144	38064	8.39647	0.926698	381.5	3157	0.37055	0.86685	0.68	1451.77	5429	8484	13913
Wuhan	3.89802e+08	4649325	6154628	5696	145545	25.8964	0.605912	1622.3	13427	1.2785	3.0454	6.30672	4156.93	39258	77097	116355
Yichang	1.31479e+08	1.95603e+06	2340514	403	107830	15.5852	0.842939	446.1	10089	1.2751	1.8269	1.4112	1390.62	7093	9864	16957
Xiangyang	1.46382e+08	1.58585e+06	1647645	255	84815	13.0141	0.93036	481.3	3826	0.544	0.8101	0.7682	1028.08	4121	9201	13322
Zhuzhou	1.03505e+08	1.10054e+06	1129502	520	74618	14.807	0.946931	300.3	2073	0.7167	0.8675	0.5727	705.227	5258	9730	14988
Hengyang	1.02389e+08	1.53742e+06	1667754	377	46379	7.25968	0.912678	337.3	2743	1.2665	1.0404	1.2261	1008.25	3366	6863	10229
Changsha	3.34338e+08	3686872	3959312	3301	139877	15.8723	0.895999	1157.4	3954	0.259	0.7907	0.6583	2480.17	22504	42087	64591
Huhehaote	1.00661e+08	1.57902e+06	2778010	391	89138	50.0351	0.800099	279.15	2498	1.6746	2.4204	5.9498	2776.28	817	2736	3553
Baotou	1.79714e+08	1.36808e+06	6748538	169	93835	29.2416	0.609378	271.4	3327	4.3979	5.2951	6.2388	5332.86	282	2423	2705
Nanning	2.07641e+08	2366309	2503122	1089	61738	18.4076	0.895441	450.7	4681	0.6922	1.8138	1.0741	1369.99	1949	5414	7363
Chengdu	4.6933e+08	9.57192e+06	6938431	4583	103386	27.0466	0.772688	1701.3	9290	0.6104	1.5621	0.8925	4843.25	50775	80819	131594
Guiyang	1.74951e+08	2030723	2876497	1040	81995	33.2683	0.857519	404	5848	1.7656	1.5967	1.0733	1566.4	10770	20931	31701
Zunyi	1.10972e+08	714743	2498882	141	55411	10.9786	0.851237	348.3	1381	2.9612	2.1549	1.4453	1336.56	4172	7597	11769
Kunming	2.10474e+08	3.39504e+06	3763719	1606	93853	30.5137	0.786623	647.6	3204.2	2.8011	3.2216	4.7185	2007.23	14301	23097	37398
Yuxi	4.4441e+07	646306	1450701	63	81667	8.72823	0.876864	195	2033	2.0877	2.1111	2.9269	744.551	1514	2079	3593
Xi'an	3.28404e+08	4099941	4184997	4347	92256	31.3559	0.853336	932.1	4163.42	0.30644	0.557479	0.23225	4082.05	34123	72377	106500
Baoji	1.44265e+08	833900	978659	105	59050	12.6216	0.948471	222.4	2012.57	0.35061	1.21574	0.75863	784.08	1818	2912	4730
Hanzhong	5.22886e+07	1.04975e+06	895806	104	45033	6.52604	0.951361	154.8	474.46	0.60061	0.95761	1.95445	622.217	1137	2244	3381
Lanzhou	8.20498e+07	1924910	2754514	729	75217	21.8576	0.809193	283.7	3865.22	2.15	3.0038	2.00269	2438.41	6358	13728	20086
Xining	6.46419e+07	744786	4472802	198	55812	16.1074	0.816334	132.8	1456	2.1172	1.0302	2.4338	3566.45	918	918	1836
Yinchuan	7.42844e+07	886346	3910342	352	83492	33.9412	0.847274	189.7	4666	0.8183	1.608	0.6031	3139.14	2847	5337	8184
Urumqi	8.80709e+07	1.74784e+06	3796954	436	96723	91.0135	0.810114	341.3	2822	1.4434	1.7929	2.5476	3700.83	3997	6947	10944
Shenyang	2.45204e+08	3.25803e+06	3660603	1462	77777	27.9056	0.77772	647	5255.19	1.70516	3.1603	1.24133	3736.16	14587	25754	40341
Dalian	2.30736e+08	2.33556e+06	4047786	1144	99996	28.508	0.788046	700.2	6900.37	1.34285	2.8488	1.53197	3417.74	12479	21187	33666
Changchun	2.57074e+08	2.65545e+06	2541059	1410	78456	55.8999	0.822288	590.4	2816	1.5396	3.7423	1.5181	2535.69	11894	11839	23733
Jilin	9.7774e+07	869496	1573345	201	34335	18.0665	0.810229	141.7	8574.6	1.9116	3.1822	2.4618	1388.43	1319	2670	3989
Harbin	2.64118e+08	2.43312e+06	2518649	1548	55175	16.12	0.839984	524.9	2427.47	1.08095	2.00076	2.3067	3040.88	11883	23491	35374
