# Supplementary material for: Green innovation efficiency and multiple paths of urban sustainable development in China: multi-configuration analysis based on urban innovation ecosystem
Source: Sci Rep. 2023 Aug 10;13:12975. doi: 10.1038/s41598-023-40084-x (PMC10415383; doi:10.1038/s41598-023-40084-x)
Supplement: Supplementary file 1 — Supplementary Information. [file 41598_2023_40084_MOESM1_ESM.zip › Supplementary material/Raw data for the 6 antecedent condition variables.xlsx]

## Sheet: Innovation subject
city	A1 Research and development personnel in 10,000 employed persons year / 10,000 persons	A2 Number of high and new technology enterprises	A3 Number of Technology-based SMEs	A4 Number of general institutions of higher education (institutions)
Shijiazhuang	37.32	2061	1120	44
Tangshan	47.97	979	516	11
Qinhuangdao	30.13	269	148	7
Nanjing	244.34	4644	6693	53
Wuxi	199.5	2765	3706	12
Xuzhou	64.82	724	610	10
Changzhou	207.91	1743	967	10
Suzhou	202.82	6971	5176	26
Nantong	118.92	1691	893	8
Lianyungang	53.16	334	552	5
Yancheng	61.85	1161	975	6
Yangzhou	105.38	1267	879	8
Zhenjiang	99.56	941	586	8
Taizhou	81.02	967	855	7
Hangzhou	175.38	5462	2983	40
Ningbo	178	2131	2088	14
Jiaxing	139.72	1733	754	6
Huzhou	139.52	936	528	3
Shaoxing	143.28	1336	279	11
Jinhua	113.79	977	256	8
Fuzhou	75.68	1407	1008	35
Xiamen	153.53	1911	1143	16
Quanzhou	43.17	681	564	18
Longyan	41.48	188	239	2
Jinan	98.01	2212	1060	44
Qingdao	102.42	3805	2498	24
Dongying	62.66	261	2221	4
Yantai	47.62	818	1547	15
Weifang	35.28	796	681	15
Jining	25.67	499	400	7
Guangzhou	133.76	11897	9267	83
Shenzhen	262.69	16652	8808	13
Foshan	131.71	4790	1353	13
Dongguan	139.38	6051	1950	9
Haikou	35.24	412	180	11
Taiyuan	102.51	1607	3573	45
Hefei	121.89	2531	1576	51
Wuhu	107.91	839	833	9
Maanshan	75.28	470	345	6
Nanchang	150.62	1423	1101	51
Jingdezhen	119.11	143	128	4
Pingxiang	28.29	168	150	4
Zhengzhou	105.15	1917	3777	62
Luoyang	60.87	631	1649	7
Nanyang	17.62	181	358	6
Wuhan	137.34	4276	1540	83
Yichang	95.02	512	499	5
Xiangyang	48.44	529	348	5
Zhuzhou	57.21	544	444	9
Hengyang	24.87	270	159	8
Changsha	113.3	3055	1101	51
Huhehaote	38.74	305	117	24
Baotou	54.01	188	33	5
Nanning	25.69	986	504	34
Chengdu	100.02	4078	5211	59
Guiyang	65.11	1062	235	34
Zunyi	10.13	201	35	7
Kunming	62.11	1015	460	52
Yuxi	29.24	98	49	2
Xi'an	143.16	3661	3997	63
Baoji	36.85	210	199	3
Hanzhong	19.48	55	112	3
Lanzhou	70.61	569	191	23
Xining	31.75	143	154	10
Yinchuan	29.91	118	184	16
Urumqi	10.27	336	171	22
Shenyang	73.29	1814	1171	47
Dalian	113.02	1727	1616	30
Changchun	69.52	1317	446	40
Jilin	24.15	146	41	8
Harbin	63.78	793	1184	51

## Sheet: Innovation environment
city	B1 Total retail sales of social consumer goods (million yuan)	B2 Natural population growth rate（%0）	B3 Amount of expenditure on education expenses (million yuan)	B4 Number of urban registered unemployed population (million)	B5 Value added of tertiary industry (million yuan)	B6 Year-end cell phone subscribers (million)	B7 Number of Internet broadband access users (million)	B8 Road mileage (km)
Shijiazhuang	2.46519e+07	5.24	2144377	5.4539	3528.72	1403	393	19592.1
Tangshan	20946629	3.43	1560263	3.9008	2745.48	974	261	18994
Qinhuangdao	5852559	2.57	607284	1.7742	875.556	407	129	9225
Nanjing	71363200	4.09	2890500	6.08	8701.48	1308	537	10182
Wuxi	30243400	1.17	1782000	3.761	6101.93	999	395	7591
Xuzhou	35331900	4.88	1789600	3.2413	3582.35	961	337	16793
Changzhou	24016800	1.21	1067200	3.1166	3714.69	665	264	8962
Suzhou	78134000	2.34	3491900	3.9557	9908.92	1849	667	11817.5
Nantong	33616800	-2.76	1720700	3.7301	4352.45	847	354	19246
Lianyungang	11628200	4.6	862800	1.2139	1413.44	470	175	121203
Yancheng	22410000	2.08	1458900	1.7462	2710.77	696	282	20542
Yangzhou	14232000	-0.6	977500	8.7411	2779.07	525	185	9726
Zhenjiang	11584900	-0.61	758400	1.3426	1982.11	371	162	7321
Taizhou	13505400	-1.62	758600	1.6438	2314.88	490	206	10087
Hangzhou	61876000	6	3635648	5.3151	10172.3	1817	524	16667
Ningbo	42685600	4.7	2514461	5.708	5879.93	1358	426	11375
Jiaxing	21025400	5.8	1310320	3.026	2356.88	705	187	8288
Huzhou	14292700	3.1	768283	1.4991	1393.23	463	204	8065.31
Shaoxing	23525600	2.7	1314831	3.669	2801.56	666	217	10222
Jinhua	27228800	5.7	1266907	1.6955	2581.06	951	305	13076
Fuzhou	41989358	7.26	1819641	3.5726	5034.84	994	370	10653.4
Xiamen	22579165	13.84	1476725	2.49	3474.56	649	236	2182
Quanzhou	53518677	11.17	1509125	1.8594	3872.78	1033	385	17740
Longyan	13129634	7.97	687776	1.9022	1172.73	285	111	14752
Jinan	4.42041e+07	6.19	1860812	3.5294	5835.09	1138	396	17771
Qingdao	51265971	6.65	2750716	8.2805	7148.57	1246	380	14686
Dongying	6651000	6.35	576127	1.4188	1095.35	279	90	9280
Yantai	2.805e+07	0.17	1286102	4.3998	3917.55	840	237	19682
Weifang	23880000	5.53	1850600	3.776	2880.04	1028	281	28869.2
Jining	2.1537e+07	6.44	1496400	3.2515	2106.32	807	225	20555.7
Guangzhou	95515699	9.59	5239743	3.535	16923.2	3645	566	8984
Shenzhen	91444581	19.41	7165514	4.9996	16406.1	2896	533	736
Foshan	36852690	10.15	1597130	2.4874	4549.48	1288	307	5309
Dongguan	40038871	11.84	1853932	1.1724	4092.52	1788	181	5284
Haikou	8.23936e+06	7.82	414403	1.1405	1324.75	390	110	3107
Taiyuan	17690125	8.38	830649	5.1448	2467.42	835	222	7621
Hefei	43782159	8.27	1940527	11.1042	5702.22	1045	348	19037
Wuhu	15490036	5.51	780743	1.4075	1714.82	396	135	10918
Maanshan	7749795	5.4	373770	2.0234	983.56	239	77	7333
Nanchang	2.38231e+07	6.01143	1264296	3.4094	2729.47	709	265	11966
Jingdezhen	4.56315e+06	6.89619	360764	1.7825	455.232	183	54	5429
Pingxiang	3.22931e+06	6.28833	427829	2.0325	448.082	179	57	10028
Zhengzhou	5.32444e+07	5.53	2470587	5.5626	6831.77	1666	468	13827
Luoyang	2.17079e+07	4.69	1128514	8.4359	2459.16	740	236	19756
Nanyang	20771625	3.18	1547911	4.1021	1977.73	878	209	40149
Wuhan	77744917	6.99	2911958	8.81	9855.34	1577	532	15926.9
Yichang	17104281	0.56	746132	2.9577	1990.62	416	141	33211
Xiangyang	19551764	3.23	962739	3.4698	2034.35	522	173	30998.6
Zhuzhou	1.11574e+07	2.82	625141	1.63	1423.68	422	128	13906
Hengyang	1.63717e+07	3.31	969117	4.2815	1900.99	592	140	21143
Changsha	4.5894e+07	4.51	2111796	5.808	6775.21	1308	380	16239
Huhehaote	10764944	5.11	501030	4.3813	1853.41	459	242	7768
Baotou	10362200	4.09	531860	5.408	1551.59	367	74	9344
Nanning	2.3278e+07	8.35	1411600	3.098	2954.32	1076	299	13149
Chengdu	83134000	4.6	2883936	19.93	11155.9	2617	782	28260
Guiyang	13804074	11.87	1268289	3.4914	2382.85	819	194	10034
Zunyi	9737719	9.03	1525185	2.2874	1458.66	743	151	39432
Kunming	31867367	6.74	1356934	7.9984	4126.84	1160	275	20367
Yuxi	8.14211e+06	5.79	487968	0.9997	915.49	212	57	17370
Xi'an	51409280	6.79	2018994	12.5231	5874.62	1711	439	13386
Baoji	9043135	3.51	640169	2.1689	771.18	384	117	17003
Hanzhong	5543256	2.62	658860	1.3514	657.09	374	82	20914
Lanzhou	1.672e+07	3.47	882874	3.0942	1840.3	647	195	8357.38
Xining	6320900	4.1	584938	3.6049	877.71	327	89	4341
Yinchuan	8300064	9.04	408302	3.2736	1003.26	363	129	8313
Urumqi	12184152	5.66	900900	3.7985	2479.42	715	200	2950
Shenyang	3.84701e+07	0.001	1184021	9.61	4007.62	1273	250	13128.2
Dalian	2.06447e+07	0.9	1159337	6.41	3743.35	889	200	13735
Changchun	20662556	2.15	1346070	5.0116	3060.61	1178.3	202	24344
Jilin	5574956	0.8	524645	3.5157	743.474	472.2	99.4	15416
Harbin	3.17435e+07	0.57	1194121	9.48	3552.6	1285	243	25762.5

## Sheet: Innovation resources
city	C1 Human capital: number of university students per 10,000 population	C2 Proxy variable for the level of financial development: financial institutions' year-end deposit balances as a share of GDP	C3 Number of invention patents per 10,000 people / 10,000 people	C4 Number of full-time teachers in general higher education institutions (persons)
Shijiazhuang	483.238	2.57436	7.2	28814
Tangshan	183.649	1.4714	5.26	7381
Qinhuangdao	300.903	2.24689	8.95	5254
Nanjing	1032.82	2.53284	68.79	53296
Wuxi	182.016	1.4854	43.93	7251
Xuzhou	170.837	1.13592	13.53	8815
Changzhou	237.933	1.51022	36.54	6767
Suzhou	226.845	1.64548	58.67	13104
Nantong	144.981	1.46272	29.8	5321
Lianyungang	106.114	1.15362	7.34	2378
Yancheng	93.6454	1.23428	9.32	3881
Yangzhou	212.99	1.14536	15.11	5700
Zhenjiang	312.58	1.36008	40.1	6186
Taizhou	141.915	1.35704	15.91	3317
Hangzhou	384.64	2.83901	56.61	31448
Ningbo	168.34	1.693	31.46	8868
Jiaxing	135.642	1.73517	32.51	3946
Huzhou	86.6667	1.65376	35.14	1778
Shaoxing	198.16	1.6275	21.67	4964
Jinhua	117.694	2.13395	12.22	4969
Fuzhou	436.321	1.63618	19.52	21334
Xiamen	365.133	1.85085	31.81	9549
Quanzhou	176.612	0.768824	9.43	8026
Longyan	81.7235	0.782365	4.71	1117
Jinan	607.38	1.93821	28.55	40451
Qingdao	437.719	1.47198	33.61	22849
Dongying	154.214	1.30765	9.82	1913
Yantai	323.885	1.11324	10.04	11173
Weifang	219.346	1.52233	8.08	10601
Jining	139.619	1.33999	3.25	5386
Guangzhou	629.635	2.39971	38.22	67284
Shenzhen	66.1915	2.95436	103.18	6999
Foshan	136.429	1.54923	28.22	3770
Dongguan	119.023	1.62525	35.71	5717
Haikou	596.81	2.91056	10.03	7525
Taiyuan	962.059	3.15317	21.15	24517
Hefei	654.832	1.71678	32.18	27426
Wuhu	373.748	1.13899	35.09	7147
Maanshan	261.669	1.15468	23.57	3302
Nanchang	1026.77	2.14075	10.34	32932
Jingdezhen	209.772	1.38445	4.64	1705
Pingxiang	177.175	1.43115	2.47	1572
Zhengzhou	1042.04	2.01525	13.8	54914
Luoyang	192.966	1.22101	10.58	7731
Nanyang	98.8726	1.21843	1.88	5540
Wuhan	88.4633	1.72472	41.12	59613
Yichang	145.02	0.866011	8.52	3156
Xiangyang	89.963	0.786764	6.2	2139
Zhuzhou	252.938	1.08425	15.05	4603
Hengyang	176.383	1.15401	2.22	6714
Changsha	793.21	1.79884	32.97	37046
Huhehaote	775.233	2.10512	7.42	12863
Baotou	271.1	1.21287	5.64	6542
Nanning	694.505	2.37838	10.6	21407
Chengdu	530.327	2.26848	25.36	50242
Guiyang	831.294	2.95479	13.73	20748
Zunyi	152.072	1.43995	2.97	4161
Kunming	895.803	2.30228	14.73	30596
Yuxi	80.4253	1.00364	3.73	850
Xi'an	854.021	2.47467	40.89	50236
Baoji	133.696	1.42777	3.21	2137
Hanzhong	120.454	1.48446	1.36	2646
Lanzhou	941.444	3.11363	12.92	18370
Xining	343.396	3.02819	5.72	4485
Yinchuan	485.015	2.11609	9.26	7084
Urumqi	598.232	2.59655	8.49	11444
Shenyang	509.722	2.88879	20.69	26565
Dalian	414.89	2.02291	21.27	18155
Changchun	623.041	2.1337	15.34	27891
Jilin	273.272	2.03913	3.14	5512
Harbin	553.147	2.3337	18.93	32633

## Sheet: Innovation-driven
city	D1 Per capita disposable income of residents (10,000 yuan)	D2 PM2.5	D3 Amount of financial science and technology expenditure (million yuan)	D4 Ratio of per capita disposable income of urban and rural residents	D5 Energy consumption per unit of gross regional product (µg/m3)	D6 2019 Business Credit Environment Index
Shijiazhuang	3.86	63	123373	2.43	0.66	73.663
Tangshan	4.26	54	98211	2.21	1.71	70.556
Qinhuangdao	3.84	44	31044	2.55	0.67	70.615
Nanjing	6.44	40	976200	2.33	0.28	77.971
Wuxi	6.19	39	552100	1.84	0.34	74.109
Xuzhou	3.62	57	258900	1.82	0.28	68.656
Changzhou	5.83	44	267300	1.91	0.25	74.898
Suzhou	6.86	36	1815800	1.95	0.47	77.573
Nantong	5.02	37	330100	2.07	0.26	73.942
Lianyungang	3.54	42	140700	1.96	0.29	68.881
Yancheng	3.88	39	266400	1.74	0.28	70.558
Yangzhou	4.56	43	173400	1.95	0.27	73.19
Zhenjiang	5.27	45	183100	1.97	0.47	72.343
Taizhou	4.72	41	177500	2.04	0.18	74.964
Hangzhou	6.61	38	1481879	1.82	0.31	79.727
Ningbo	6.49	29	1241564	1.77	0.38	76.083
Jiaxing	6.19	35	330388	1.66	0.4	75.711
Huzhou	5.9	32	187149	1.7	0.45	74.665
Shaoxing	6.39	36	468932	1.77	0.43	74.66
Jinhua	5.93	31	247933	2.08	0.39	76.058
Fuzhou	4.79	24	287913	2.25	0.4	76.602
Xiamen	5.9	24	384332	2.38	0.34	75.524
Quanzhou	4.96	24	157351	2.24	0.43	74.059
Longyan	3.88	22	133880	2.06	0.5	69.013
Jinan	5.19	55	438785	2.67	0.42	76.962
Qingdao	5.45	37	668363	2.41	0.45	76.499
Dongying	5.11	48	57537	2.69	0.56	72.24
Yantai	4.8	35	298561	2.26	0.47	77.301
Weifang	4.17	54	216735	2.05	0.75	75.964
Jining	3.71	54	86927	2.1	0.63	71.884
Guangzhou	6.51	30	2439456	2.25	0.37	80.181
Shenzhen	6.25	24	5484249	1	0.34	78.446
Foshan	5.52	30	981555	1.75	0.38	76.089
Dongguan	5.52	32	253628	1.54	0.41	75.597
Haikou	3.9	17	23696	2.42	0.33	76.528
Taiyuan	3.64	56	232044	1.98	0.75	72.185
Hefei	4.54	44	1303222	2.02	0.26	76.734
Wuhu	4.21	44	511512	1.85	0.33	74.045
Maanshan	4.9	43	108798	2.09	0.94	72.347
Nanchang	4.41	35	339770	2.26	0.29	72.539
Jingdezhen	4.01	27	46447	2.23	0.47	68.77
Pingxiang	3.85	40	71819	1.97	0.82	66.193
Zhengzhou	4.21	58	633557	1.79	0.39	76.502
Luoyang	3.86	62	259827	2.58	0.44	71.94
Nanyang	3.34	60	120479	2.2	0.36	71.069
Wuhan	5.17	45	1764277	2.09	0.58	77.352
Yichang	3.85	45	165567	2.12	0.87	72.872
Xiangyang	3.73	60	270417	1.97	0.73	71.959
Zhuzhou	4.66	47	258653	2.15	0.58	67.34
Hengyang	3.46	42	52103	1.74	0.56	68.614
Changsha	5.52	47	492477	1.71	0.42	73.553
Huhehaote	4.94	37	71868	2.6	0.62	74.311
Baotou	5.04	38	42806	2.63	1.72	70.34
Nanning	3.77	30	106667	2.5	0.28	75.136
Chengdu	4.59	43	1057709	1.88	0.37	76.838
Guiyang	3.82	27	284573	2.21	0.61	73.143
Zunyi	3.54	22	103120	2.61	0.55	69.112
Kunming	4.63	26	188652	2.83	0.36	70.897
Yuxi	4.07	23	37781	2.59	0.68	70.665
Xi'an	4.19	57	347911	2.87	0.31	74.985
Baoji	3.44	44	81763	2.63	0.46	68.534
Hanzhong	3.28	42	27551	2.96	0.45	68.094
Lanzhou	3.81	36	78947	2.8	0.62	74.639
Xining	3.48	34	20169	2.77	1.65	77.295
Yinchuan	3.82	31	87788	2.5	2.12	70.523
Urumqi	4.27	50	100828	1.99	0.6	72.901
Shenyang	4.68	43	199013	2.58	0.39	75.82
Dalian	4.65	35	274946	2.33	0.38	76.529
Changchun	3.34	38	112892	2.16	0.32	71.56
Jilin	3.01	38	17580	2.03	0.71	67.154
Harbin	4	42	156306	2.19	0.56	72.166

## Sheet: System openness
city	E1 Actual amount of foreign capital used per capita (USD/person)	E2 Number of international Internet users (million)	E3 Road passenger traffic (million people)	E4 Road freight volume (million tons)	E5 Total exports and imports as a share of GDP in 2019
Shijiazhuang	148.08	393	3217	51105	0.202884
Tangshan	226.5	261	2768	42220	0.106508
Qinhuangdao	381.51	129	1625	6697	0.222532
Nanjing	482.42	537	8229	22121	0.344106
Wuxi	549.16	395	5148	17386	0.537178
Xuzhou	236.81	337	9434	27576	0.130314
Changzhou	554.92	264	4063	10258	0.314933
Suzhou	429.35	667	28951	23831	1.14302
Nantong	364.21	354	6447	10281	0.268556
Lianyungang	136.12	175	4063	11759	0.204933
Yancheng	126.67	282	6088	11339	0.116166
Yangzhou	305.03	185	2931	4898	0.133093
Zhenjiang	205.89	162	2892	5613	0.186981
Taizhou	316.78	206	5907	4979	0.194175
Hangzhou	591.52	524.28	9144	31731	0.337745
Ningbo	276.68	425.51	3829	37036	0.765145
Jiaxing	859.46	187.09	2971	14534	0.527402
Huzhou	620.53	204.23	5522	13183	0.301147
Shaoxing	130	217	2001	13615	0.425353
Jinhua	38.51	304.78	10563	10887	0.925113
Fuzhou	120.66	370	9128	16604	0.27967
Xiamen	461.53	236	4137	23159	1.06971
Quanzhou	73.19	385	4067	20009	0.212306
Longyan	18.1	111	1465	10396	0.113653
Jinan	251.72	396	3244	28064	0.119143
Qingdao	614.95	380	4593.33	24965	0.504505
Dongying	111.87	90	435.899	6062	0.566887
Yantai	271.86	237	5098.06	17314	0.379482
Weifang	74.79	281	6052.97	24858	0.314303
Jining	54.04	225	3730.25	26985	0.105432
Guangzhou	466.71	566	25625	88352	0.423253
Shenzhen	581.11	533	6373	25403	1.10573
Foshan	89.83	307	4330	29150	0.449038
Dongguan	152.51	181	3254	11735	1.45556
Haikou	288.47	110	2504	5334	0.198192
Taiyuan	21.78	222	666.107	17312.4	0.277876
Hefei	414.15	348	6652	37801.2	0.236072
Wuhu	772.9	135	2060.9	6359.1	0.137098
Maanshan	1126.15	77	1737.3	11201	0.169901
Nanchang	673.42	265	2584	15350	0.189738
Jingdezhen	140.88	54	1550	4365	0.0694434
Pingxiang	219.45	57	5443	4530	0.126491
Zhengzhou	425.56	1976.77	7094.82	21659.8	0.356333
Luoyang	420.14	957.117	10502.2	12865.4	0.0307144
Nanyang	68.94	804.036	9961.53	13980.6	0.0459438
Wuhan	1097.84	532	4883	41778	0.150416
Yichang	72.96	141.37	9483	12602	0.0494508
Xiangyang	168.66	139.15	9568	36439	0.0472263
Zhuzhou	381.26	128	5007	14841	0.0672072
Hengyang	216.46	140	6924	16852	0.109354
Changsha	759.27	380	5351	45179	0.172976
Huhehaote	82.04	242	315	11313	0.0444922
Baotou	62.48	74	549	10421	0.0702653
Nanning	42.23	299	4972	36880	0.165917
Chengdu	794.22	782	9139	30540	0.34225
Guiyang	358.05	194	83823	60082	0.0709634
Zunyi	69.09	151	56700	81600	0.0103534
Kunming	93.33	275	4540	33377	0.140324
Yuxi	4.2	57	1605	13386	0.109643
Xi'an	691.66	439	15261	23835	0.347872
Baoji	29.48	117	9176	10402	0.0377625
Hanzhong	15.79	82	2171	3918	0.00653456
Lanzhou	19.74	195	3613	13281	0.0420898
Xining	31.69	89	2160	6547	0.0198648
Yinchuan	87.32	129	1228	6215	0.0830938
Urumqi	1.87	200	979	19303	0.150201
Shenyang	198.33	250	13760	18958	0.165815
Dalian	92.26	200	7402	30014	0.622882
Changchun	43.78	74.8	5986	11649	0.168657
Jilin	8.78	210	3232	4098	0.0458971
Harbin	31.55	243	5472	7531	0.0479102

## Sheet: Innovation Assets
city	F1 National-level dual-innovation demonstration base	F2 Number of national-level incubatees	F3 Provincial and ministerial collaborative innovation centers (one)
Shijiazhuang	34	171	1
Tangshan	14	65	1
Qinhuangdao	8	43	0
Nanjing	96	701	1
Wuxi	38	467	0
Xuzhou	20	240	2
Changzhou	34	359	0
Suzhou	101	1143	0
Nantong	24	274	0
Lianyungang	5	24	0
Yancheng	21	220	0
Yangzhou	22	177	0
Zhenjiang	16	143	0
Taizhou	10	189	0
Hangzhou	101	957	2
Ningbo	39	467	0
Jiaxing	22	219	0
Huzhou	15	139	0
Shaoxing	3	37	0
Jinhua	4	73	0
Fuzhou	16	124	1
Xiamen	42	245	1
Quanzhou	11	29	0
Longyan	1	13	0
Jinan	48	285	3
Qingdao	101	332	0
Dongying	8	172	0
Yantai	20	252	0
Weifang	16	140	0
Jining	21	132	0
Guangzhou	84	661	2
Shenzhen	123	619	0
Foshan	42	364	0
Dongguan	42	428	0
Haikou	6	25	1
Taiyuan	27	160	3
Hefei	38	367	1
Wuhu	9	80	1
Maanshan	5	74	0
Nanchang	36	292	2
Jingdezhen	5	0	0
Pingxiang	1	0	0
Zhengzhou	37	400	1
Luoyang	16	282	1
Nanyang	4	7	0
Wuhan	80	765	3
Yichang	12	130	0
Xiangyang	8	82	0
Zhuzhou	10	38	0
Hengyang	1	0	0
Changsha	39	364	2
Huhehaote	14	55	2
Baotou	14	95	0
Nanning	13	214	1
Chengdu	67	806	1
Guiyang	24	227	1
Zunyi	4	23	0
Kunming	36	273	1
Yuxi	2	0	0
Xi'an	81	446	1
Baoji	6	46	0
Hanzhong	1	0	0
Lanzhou	31	235	1
Xining	16	65	1
Yinchuan	9	26	1
Urumqi	24	193	3
Shenyang	38	357	3
Dalian	42	285	0
Changchun	31	310	1
Jilin	6	73	0
Harbin	37	347	1
